# Supplementary material for: Fatty Acid Profile as an Indicator of Larval Host for Adult Drosophila suzukii
Source: Insects. 2020 Nov 3;11(11):752. doi: 10.3390/insects11110752 (PMC7694155; doi:10.3390/insects11110752)
Supplement: Supplementary file 1 [file insects-11-00752-s001.zip]

Archive with 1 entries (1 files):
- insects-980683-supplementary.xlsx
