# Supplementary material for: Fatty Acid Profile as an Indicator of Larval Host for Adult Drosophila suzukii
Source: Insects. 2020 Nov 3;11(11):752. doi: 10.3390/insects11110752 (PMC7694155; doi:10.3390/insects11110752)
Supplement: Supplementary file 1 [file insects-11-00752-s001.zip › insects-980683-supplementary.xlsx]

## Sheet: raw data
sample	host	sex	14:Acid	9-16:Acid	16:Acid	9, 12-18:Acid	9,12,15-18:Acid	18:Acid	sum_levels	proportion_14:Acid	proportion_9-16:Acid	proportion_16:Acid	proportion_9, 12-18:Acid	proportion_9,12,15-18:Acid	proportion_18:Acid
151	blackberry	female	14.1841	10.9348	23.9906	9.01458	39.7596	2.53994	100.424	0.141243	0.108886	0.238894	0.0897655	0.395919	0.0252923
152	blackberry	female	11.5533	7.32346	22.2038	6.80239	21.6408	1.98797	71.5118	0.161558	0.102409	0.310492	0.0951226	0.302619	0.0277992
176	blackberry	male	14.9078	9.82614	21.6673	6.73138	24.3896	1.64024	79.1625	0.18832	0.124126	0.273707	0.0850324	0.308095	0.02072
177	blackberry	male	15.4879	9.84477	19.7379	7.91513	27.6102	2.06159	82.6574	0.187374	0.119103	0.238792	0.0957582	0.334032	0.0249413
178	blackberry	male	10.7413	7.17406	17.4565	8.03225	24.6052	1.90929	69.9186	0.153626	0.102606	0.249669	0.11488	0.351912	0.0273073
179	blackberry	male	5.68355	4.22052	11.3105	3.23434	11.4401	0.953408	36.8424	0.154267	0.114556	0.306996	0.0877885	0.310515	0.025878
180	blackberry	male	6.91574	4.28924	13.803	4.1797	15.5258	1.15086	45.8643	0.150787	0.0935201	0.300953	0.0911317	0.338516	0.0250928
181	blackberry	male	8.10586	4.69539	12.7663	4.55233	14.8773	1.09394	46.0911	0.175866	0.101872	0.276979	0.0987682	0.32278	0.0237342
182	blackberry	male	10.99	7.75299	19.0044	7.18641	20.6657	1.30796	66.9075	0.164257	0.115876	0.284041	0.107408	0.308869	0.0195488
183	blackberry	male	3.79151	2.63386	8.24702	3.81115	11.6539	0.906211	31.0437	0.122135	0.0848436	0.265658	0.122767	0.375404	0.0291915
184	blackberry	male	5.28343	2.89475	12.3401	3.8453	12.4244	1.13909	37.9271	0.139305	0.0763241	0.325365	0.101386	0.327586	0.0300337
185	blackberry	male	12.529	7.05745	22.0123	6.98793	20.7076	1.74305	71.0372	0.176372	0.0993486	0.309869	0.0983699	0.291503	0.0245371
153	blackberry	female	16.3534	11.2422	32.2376	4.53667	42.1077	8.99299	115.471	0.141624	0.0973598	0.279185	0.0392885	0.364661	0.0778812
154	blackberry	female	10.1953	8.86971	26.2198	5.50989	36.9817	6.42848	94.2049	0.108225	0.0941534	0.278327	0.0584884	0.392566	0.0682393
155	blackberry	female	13.4384	10.5466	25.4936	5.89611	43.4214	3.41997	102.216	0.13147	0.10318	0.249409	0.0576828	0.424801	0.0334582
156	blackberry	female	9.49611	6.49183	22.6795	5.19818	35.0089	5.67484	84.5494	0.112314	0.0767814	0.26824	0.061481	0.414065	0.0671186
157	blackberry	female	10.2737	10.7464	22.4461	5.33293	44.0734	2.32153	95.194	0.107924	0.112889	0.235793	0.0560216	0.462985	0.0243873
158	blackberry	female	10.1647	8.56823	24.814	4.79649	48.6481	2.67408	99.6655	0.101988	0.0859698	0.248972	0.0481259	0.488114	0.0268305
159	blackberry	female	14.3877	11.68	22.7068	4.28869	44.4928	2.3663	99.9223	0.143989	0.116891	0.227244	0.0429202	0.445274	0.0236814
160	blackberry	female	9.07187	8.77372	26.2475	4.21858	41.8633	6.66272	96.8376	0.0936812	0.0906024	0.271046	0.0435635	0.432304	0.068803
161	blackberry	female	10.8652	7.73211	22.2505	4.13512	29.5028	1.71694	76.2027	0.142583	0.101468	0.291991	0.0542647	0.387162	0.0225313
162	blackberry	female	13.6693	9.5657	23.1594	4.06408	43.7463	2.55023	96.755	0.141277	0.0988651	0.239361	0.0420038	0.452135	0.0263576
163	blackberry	female	10.9748	8.02615	21.3187	4.05628	39.778	2.45181	86.6057	0.126721	0.0926746	0.246158	0.0468362	0.4593	0.02831
164	blackberry	female	13.7938	10.2334	26.673	4.13497	39.3354	2.28453	96.4552	0.143008	0.106095	0.276533	0.0428693	0.407811	0.0236849
165	blackberry	female	5.36736	3.37261	9.69669	2.39575	13.7951	1.03833	35.6658	0.15049	0.0945614	0.271876	0.0671722	0.386787	0.0291127
166	blackberry	female	9.16079	7.95518	24.505	3.74314	39.9627	4.85078	90.1776	0.101586	0.0882169	0.271742	0.0415086	0.443155	0.0537914
167	blackberry	female	8.76231	7.41413	16.0316	3.72404	31.6246	1.99051	69.5472	0.125991	0.106606	0.230514	0.0535469	0.454722	0.028621
168	blackberry	female	6.90187	7.0243	14.602	3.02993	29.4454	1.68307	62.6865	0.110101	0.112054	0.232937	0.0483347	0.469724	0.0268491
170	blackberry	female	10.6957	8.93748	23.3724	3.73078	28.4524	4.97731	80.1661	0.133419	0.111487	0.291549	0.0465382	0.354919	0.0620876
171	blackberry	female	8.74659	6.79116	21.5864	4.38871	28.9247	2.08787	72.5255	0.1206	0.0936383	0.297639	0.0605127	0.398821	0.0287881
172	blackberry	female	4.24707	3.85782	10.0528	3.65107	18.6986	1.16507	41.6724	0.101916	0.092575	0.241233	0.0876135	0.448705	0.0279578
173	blackberry	female	7.57785	6.79468	15.3306	3.89524	28.1098	1.69377	63.4019	0.119521	0.107168	0.2418	0.0614373	0.443358	0.0267148
174	blackberry	female	7.19173	6.22992	13.9977	3.07712	20.588	1.21244	52.297	0.137517	0.119126	0.267658	0.0588393	0.393676	0.0231837
175	blackberry	female	6.51162	4.48479	23.6398	4.25969	27.0543	7.47129	73.4215	0.0886882	0.0610828	0.321974	0.0580169	0.368479	0.101759
76	blueberry	male	4.26276	4.6989	7.77481	5.67065	12.0543	0.98988	35.4513	0.120243	0.132545	0.219309	0.159956	0.340025	0.0279222
77	blueberry	male	6.03623	4.84628	10.302	3.52277	7.80527	1.44542	33.9579	0.177756	0.142714	0.303375	0.103739	0.229851	0.042565
78	blueberry	male	3.586	3.41854	6.0884	2.93974	7.59806	1.0912	24.7219	0.145053	0.13828	0.246275	0.118912	0.307341	0.0441387
79	blueberry	male	7.20564	7.07568	12.3086	6.22639	14.9056	2.70312	50.425	0.142898	0.140321	0.244096	0.123478	0.2956	0.0536066
80	blueberry	male	4.08867	3.73474	8.1749	3.3465	8.03985	1.27035	28.655	0.142686	0.130335	0.285287	0.116786	0.280574	0.0443327
81	blueberry	male	5.20943	4.99049	8.01685	4.3176	11.2601	1.03675	34.8312	0.149562	0.143276	0.230163	0.123958	0.323276	0.029765
82	blueberry	male	4.61279	3.83347	7.70895	2.90942	7.1649	1.01345	27.243	0.16932	0.140714	0.28297	0.106795	0.263	0.0372002
83	blueberry	male	4.04082	4.58874	7.29746	4.4527	11.7016	0.919061	33.0004	0.122448	0.139051	0.221133	0.134929	0.35459	0.02785
84	blueberry	male	4.46357	3.62995	7.99404	2.20479	6.28404	1.37651	25.9529	0.171987	0.139867	0.308021	0.0849536	0.242132	0.0530387
85	blueberry	male	2.95083	3.62011	5.52521	3.62151	8.97674	1.04686	25.7413	0.114634	0.140634	0.214644	0.140689	0.34873	0.0406685
86	blueberry	male	3.24736	3.28138	7.36741	4.15731	11.1367	1.89784	31.088	0.104457	0.105551	0.236986	0.133727	0.358231	0.0610473
87	blueberry	male	2.2004	2.11704	4.30322	2.17397	4.78942	0.540251	16.1243	0.136465	0.131295	0.266878	0.134826	0.297031	0.0335054
88	blueberry	male	1.38697	2.00379	3.89071	3.06989	9.0159	0.815137	20.1824	0.0687217	0.0992842	0.192777	0.152107	0.446721	0.0403885
89	blueberry	male	5.43897	5.15431	8.00375	3.67726	11.1396	1.04353	34.4574	0.157846	0.149585	0.232279	0.106719	0.323286	0.0302847
90	blueberry	male	4.90153	2.81813	7.70921	2.53686	5.77408	0.580865	24.3207	0.201538	0.115874	0.316982	0.104309	0.237414	0.0238836
91	blueberry	male	2.21575	1.8504	4.02186	1.70129	3.64054	0.493881	13.9237	0.159135	0.132895	0.28885	0.122187	0.261463	0.0354705
92	blueberry	male	4.20863	4.41942	7.17727	4.31501	11.0882	1.16672	32.3752	0.129995	0.136506	0.22169	0.133281	0.34249	0.0360375
94	blueberry	male	2.41022	2.29123	4.72149	2.25524	5.19484	0.587166	17.4602	0.138041	0.131226	0.270415	0.129165	0.297525	0.0336288
95	blueberry	male	3.97703	3.4907	9.01756	3.19938	8.06418	0.76214	28.511	0.139491	0.122434	0.316284	0.112216	0.282845	0.0267315
96	blueberry	male	6.58661	5.28043	8.26856	3.14564	7.58961	0.693036	31.5639	0.208676	0.167293	0.261963	0.0996596	0.240452	0.0219566
97	blueberry	male	3.72657	4.08108	6.29209	3.84003	8.67842	0.952973	27.5712	0.135162	0.14802	0.228213	0.139277	0.314764	0.0345641
98	blueberry	male	2.93904	3.4859	6.309	4.16743	11.3941	0.790136	29.0856	0.101048	0.11985	0.216911	0.143282	0.391744	0.0271659
99	blueberry	male	4.25984	4.29889	6.13255	3.75819	9.93408	0.89779	29.2813	0.14548	0.146813	0.209436	0.128347	0.339263	0.0306608
100	blueberry	male	5.9976	6.17568	11.1079	5.36089	9.6108	0.74333	38.9962	0.153799	0.158366	0.284847	0.137472	0.246455	0.0190616
51	blueberry	female	6.00933	6.85743	10.8126	5.73001	14.5573	1.02647	44.9932	0.133561	0.152411	0.240317	0.127353	0.323545	0.0228139
52	blueberry	female	8.63071	7.30765	13.3892	5.25229	13.4875	0.955961	49.0233	0.176053	0.149065	0.273119	0.107139	0.275124	0.0195001
53	blueberry	female	7.55402	5.92264	13.3665	5.73706	13.011	1.46379	47.0551	0.160536	0.125866	0.284061	0.121922	0.276507	0.0311079
54	blueberry	female	8.10621	7.32031	13.3599	6.19678	12.3959	1.08217	48.4613	0.167272	0.151055	0.275682	0.127871	0.25579	0.0223306
55	blueberry	female	6.29318	8.38754	13.4061	8.64079	19.1313	1.35921	57.2182	0.109986	0.146589	0.234298	0.151015	0.334357	0.0237548
56	blueberry	female	13.0745	10.5951	15.3859	6.87705	17.8965	1.56556	65.3946	0.199932	0.162018	0.235278	0.105162	0.273669	0.0239402
57	blueberry	female	7.80757	5.684	8.84858	5.37067	9.47205	0.984633	38.1675	0.204561	0.148922	0.231835	0.140713	0.248171	0.0257977
58	blueberry	female	6.94707	7.05735	11.94	6.05886	13.4521	1.598	47.0534	0.147642	0.149986	0.253755	0.128765	0.28589	0.0339615
59	blueberry	female	10.1566	12.5287	14.9956	5.91894	16.0682	3.91593	63.5841	0.159736	0.197042	0.235838	0.0930884	0.252709	0.0615866
60	blueberry	female	5.4088	5.58231	10.9136	6.12112	11.7448	1.02305	40.7937	0.132589	0.136843	0.267532	0.150051	0.287907	0.0250787
61	blueberry	female	7.42063	8.34934	13.1321	8.12535	19.9637	1.12842	58.1195	0.127679	0.143658	0.225949	0.139804	0.343494	0.0194156
62	blueberry	female	5.11923	4.42593	7.33973	4.92106	9.16799	1.10927	32.0832	0.159561	0.137952	0.228772	0.153384	0.285757	0.0345748
63	blueberry	female	11.0143	8.50963	13.6435	5.90104	10.4294	1.11531	50.6131	0.217617	0.168131	0.269564	0.116591	0.206061	0.022036
64	blueberry	female	8.34722	6.35511	12.2668	6.95673	11.2647	1.02854	46.2191	0.180601	0.1375	0.265405	0.150516	0.243724	0.0222535
65	blueberry	female	14.8981	12.9276	17.9725	10.852	19.6831	2.06663	78.4	0.190027	0.164893	0.229242	0.138419	0.25106	0.02636
66	blueberry	female	9.93748	8.2748	13.8554	5.07853	10.1305	0.89629	48.173	0.206287	0.171772	0.287617	0.105423	0.210294	0.0186057
67	blueberry	female	11.7016	8.77599	16.2691	6.6621	12.4329	1.1688	57.0105	0.205253	0.153936	0.28537	0.116857	0.218081	0.0205014
68	blueberry	female	12.4457	12.7041	17.7845	10.52	22.2984	1.3583	77.1111	0.161399	0.164751	0.230635	0.136427	0.289173	0.0176148
69	blueberry	female	12.5048	11.0057	15.5602	6.92652	13.0023	1.11354	60.113	0.208021	0.183083	0.258849	0.115225	0.216298	0.0185241
70	blueberry	female	13.2456	13.1419	19.0927	9.04003	21.6156	1.87318	78.009	0.169795	0.168466	0.24475	0.115884	0.277091	0.0240124
71	blueberry	female	10.1617	9.13764	16.2102	7.02952	13.4144	1.09238	57.0458	0.178132	0.160181	0.28416	0.123226	0.235152	0.0191491
72	blueberry	female	10.6288	10.6319	14.331	9.47472	17.6373	1.30833	64.0121	0.166044	0.166093	0.22388	0.148014	0.27553	0.0204388
73	blueberry	female	8.79176	7.41858	12.6708	5.26493	11.5141	1.08859	46.7488	0.188064	0.15869	0.27104	0.112622	0.246298	0.023286
74	blueberry	female	10.7561	10.1349	14.7332	5.36758	13.7778	1.05499	55.8245	0.192677	0.181549	0.263921	0.096151	0.246805	0.0188983
75	blueberry	female	9.3865	9.87154	13.1215	7.98916	14.6818	2.30288	57.3534	0.163661	0.172118	0.228783	0.139297	0.255988	0.0401524
251	diet	female	7.65546	17.1804	12.3168	7.8338	13.7753	1.86609	60.6278	0.12627	0.283376	0.203153	0.129211	0.22721	0.0307794
252	diet	female	5.14793	14.2635	8.94453	3.97656	8.14264	0.907824	41.383	0.124397	0.344671	0.21614	0.0960916	0.196763	0.0219371
254	diet	female	6.54854	19.7167	11.419	4.91449	11.6283	2.06388	56.2908	0.116334	0.350265	0.202857	0.0873052	0.206575	0.0366645
255	diet	female	10.848	21.9177	14.5494	6.46162	11.2313	1.23883	66.2468	0.163751	0.33085	0.219623	0.0975385	0.169537	0.0187002
256	diet	female	6.3849	17.0843	8.91145	4.11819	9.95358	0.830214	47.2827	0.135037	0.361323	0.188472	0.0870973	0.210512	0.0175585
257	diet	female	3.79404	12.2079	7.98311	6.13513	7.75522	1.01511	38.8905	0.097557	0.313904	0.205271	0.157754	0.199412	0.0261017
258	diet	female	8.6472	17.9354	12.5112	5.63771	10.0285	1.14316	55.9032	0.154682	0.320829	0.223802	0.100848	0.17939	0.020449
259	diet	female	3.87466	9.6221	8.0739	4.47587	6.66442	1.20141	33.9123	0.114255	0.283734	0.238081	0.131983	0.196519	0.0354268
260	diet	female	12.556	22.7147	18.6202	5.59434	11.8192	1.15618	72.4606	0.17328	0.313477	0.25697	0.0772053	0.163112	0.0159559
261	diet	female	4.07	15.1575	9.3226	8.02432	13.7576	1.44372	51.7757	0.0786083	0.292753	0.180057	0.154982	0.265715	0.027884
262	diet	female	5.90089	15.1545	10.9224	7.46257	10.3326	1.1534	50.9263	0.115871	0.297576	0.214475	0.146537	0.202893	0.0226484
263	diet	female	5.4502	10.0287	9.31708	5.79238	6.06402	0.84293	37.4953	0.145357	0.267465	0.248487	0.154483	0.161728	0.022481
264	diet	female	8.13546	14.6305	12.6487	9.78428	11.2718	1.29055	57.7614	0.140846	0.253292	0.218983	0.169392	0.195145	0.0223428
265	diet	female	7.59726	15.5885	11.1814	6.69245	11.0505	1.27441	53.3845	0.142312	0.292005	0.20945	0.125363	0.206998	0.0238723
266	diet	female	13.0783	22.7665	14.3685	5.16908	13.557	1.23851	70.1778	0.186359	0.324411	0.204744	0.0736569	0.193181	0.0176481
267	diet	female	4.0871	9.53173	6.4243	6.05108	5.94169	0.847193	32.8831	0.124292	0.289867	0.195368	0.184018	0.180691	0.0257638
268	diet	female	8.66071	16.89	13.9527	3.33982	10.4232	1.1384	54.4048	0.15919	0.31045	0.256461	0.0613884	0.191586	0.0209246
269	diet	female	5.80112	16.0991	11.073	7.64641	9.8247	1.12253	51.5668	0.112497	0.312198	0.214732	0.148281	0.190524	0.0217684
270	diet	female	6.1597	12.4728	10.1777	5.76295	7.30795	0.861062	42.7422	0.144113	0.291816	0.238118	0.13483	0.170977	0.0201455
271	diet	female	0.898364	3.72155	5.17687	8.19592	6.99545	1.36528	26.3534	0.0340891	0.141217	0.19644	0.311	0.265447	0.0518065
272	diet	female	8.07297	19.1122	12.7909	6.28737	11.0522	1.20511	58.5207	0.137951	0.326588	0.21857	0.107438	0.18886	0.0205928
273	diet	female	6.70401	18.7786	9.57697	4.26311	14.701	1.15655	55.1803	0.121493	0.340314	0.173558	0.0772579	0.266418	0.0209594
274	diet	female	10.5605	18.3433	11.9855	4.1512	9.87366	0.965775	55.88	0.188985	0.328263	0.214487	0.0742878	0.176694	0.017283
275	diet	female	7.99941	19.5359	12.7655	4.19996	10.9962	0.939546	56.4365	0.141742	0.346158	0.226192	0.0744192	0.194841	0.0166478
276	diet	male	4.38631	5.08542	6.6449	6.039	4.03525	0.829026	27.0199	0.162336	0.18821	0.245926	0.223502	0.149343	0.0306821
277	diet	male	7.38786	8.55096	7.38807	7.20455	6.46374	0.933084	37.9283	0.194785	0.225451	0.194791	0.189952	0.17042	0.0246013
278	diet	male	4.8053	8.90289	5.9782	6.68943	7.82212	0.956773	35.1547	0.13669	0.253249	0.170054	0.190285	0.222506	0.0272161
279	diet	male	4.36836	6.43652	5.44377	5.99379	5.09298	0.714578	28.05	0.155735	0.229466	0.194074	0.213682	0.181568	0.0254751
280	diet	male	3.12002	6.30759	4.5205	6.28954	5.76188	0.629833	26.6294	0.117165	0.236866	0.169756	0.236188	0.216373	0.0236518
281	diet	male	5.68533	8.96733	6.20647	5.61175	6.51563	1.01702	34.0035	0.167198	0.263718	0.182524	0.165034	0.191616	0.0299093
282	diet	male	2.94538	5.83339	4.49592	5.25276	3.51527	0.57516	22.6179	0.130223	0.257911	0.198777	0.232239	0.15542	0.0254294
283	diet	male	5.03004	6.25323	5.90653	2.76802	4.06723	0.974223	24.9993	0.201207	0.250136	0.236268	0.110724	0.162694	0.0389701
284	diet	male	4.42631	8.62079	5.17485	3.59358	6.75829	0.606457	29.1803	0.151688	0.295432	0.177341	0.123151	0.231605	0.0207831
285	diet	male	2.24636	3.778	3.69933	3.38763	3.64034	0.596163	17.3478	0.129489	0.217779	0.213245	0.195277	0.209844	0.0343653
286	diet	male	1.12934	1.8481	2.18077	3.1691	2.02781	0.348727	10.7038	0.105508	0.172658	0.203737	0.296071	0.189447	0.0325796
287	diet	male	1.20389	1.80925	2.55707	2.19	2.65722	0.450541	10.868	0.110774	0.166475	0.235285	0.20151	0.2445	0.0414559
288	diet	male	0.265121	1.35412	1.30558	1.50361	1.80974	0.326099	6.56427	0.0403885	0.206286	0.198892	0.22906	0.275695	0.0496778
289	diet	male	1.02164	2.44759	1.66476	1.37755	2.24494	0.327526	9.08401	0.112466	0.269439	0.183262	0.151646	0.247131	0.0360553
290	diet	male	0.282961	1.71023	2.15711	2.50794	2.49827	0.393086	9.5496	0.0296306	0.179089	0.225885	0.262622	0.26161	0.0411625
291	diet	male	1.83541	2.08918	2.54114	0.928852	1.84632	0.338576	9.57947	0.191598	0.218089	0.265269	0.0969628	0.192737	0.0353439
292	diet	male	0.670444	2.85293	1.76924	1.97296	3.50712	0.388132	11.1608	0.0600712	0.25562	0.158522	0.176775	0.314235	0.0347763
293	diet	male	2.60261	2.8758	4.06245	2.61866	2.98377	0.431479	15.5748	0.167104	0.184645	0.260836	0.168135	0.191577	0.0277037
294	diet	male	4.16495	9.06538	5.74906	4.62615	8.3085	0.910823	32.8249	0.126884	0.276174	0.175143	0.140934	0.253116	0.0277479
295	diet	male	3.17066	4.29472	3.58742	4.65802	3.04524	0.644457	19.4005	0.163432	0.221371	0.184914	0.240098	0.156967	0.0332185
296	diet	male	3.74284	9.11373	5.98236	4.01132	7.89746	0.789207	31.5369	0.118681	0.288986	0.189694	0.127195	0.25042	0.0250249
297	diet	male	5.4759	8.75186	6.81454	5.45585	6.87507	0.754066	34.1273	0.160455	0.256448	0.19968	0.159868	0.201454	0.0220957
298	diet	male	3.07556	7.3054	4.63051	5.95278	6.73374	0.734158	28.4321	0.108172	0.256942	0.162862	0.209368	0.236836	0.0258214
299	diet	male	5.52486	10.4471	7.12771	5.2502	8.48814	1.05263	37.8906	0.145811	0.275716	0.188113	0.138562	0.224017	0.0277808
300	diet	male	2.90133	5.94934	4.57604	3.6805	4.55651	0.797257	22.461	0.129172	0.264874	0.203733	0.163862	0.202863	0.0354952
1	raspberry	female	6.62019	4.0307	13.97	4.56424	11.7435	1.21321	42.1418	0.157093	0.0956463	0.3315	0.108307	0.278665	0.0287888
2	raspberry	female	10.2416	7.83622	18.0038	10.5143	26.6747	1.87063	75.1412	0.136298	0.104287	0.2396	0.139927	0.354994	0.0248949
3	raspberry	female	10.0299	5.04425	17.6006	8.28348	18.3269	1.42168	60.7069	0.165219	0.083092	0.289928	0.13645	0.301892	0.0234188
5	raspberry	female	4.15178	4.35223	10.9757	7.32431	20.5333	1.38589	48.7232	0.0852116	0.0893256	0.225266	0.150325	0.421428	0.0284441
6	raspberry	female	2.20361	1.76036	8.60527	4.12108	10.1606	0.972516	27.8234	0.0791998	0.0632691	0.309282	0.148116	0.36518	0.0349532
7	raspberry	female	6.25382	5.85861	14.0182	9.58805	21.7894	1.65509	59.1632	0.105704	0.0990246	0.236942	0.162061	0.368293	0.027975
8	raspberry	female	10.2428	5.28802	19.3826	7.31032	16.6168	1.46052	60.3012	0.169862	0.0876935	0.32143	0.12123	0.275564	0.0242204
31	raspberry	male	7.59683	4.44869	13.9967	5.1461	11.6993	1.19962	44.0872	0.172314	0.100907	0.317476	0.116725	0.265368	0.0272102
32	raspberry	male	5.05067	2.15088	8.38619	3.03364	7.09989	0.997571	26.7188	0.18903	0.0805004	0.313868	0.113539	0.265726	0.0373359
33	raspberry	male	5.93929	3.21497	9.01479	3.20887	8.43665	0.761467	30.576	0.194247	0.105147	0.294832	0.104947	0.275924	0.024904
120	strawberry	female	3.80123	3.94847	8.48472	3.74158	9.83815	1.00125	30.8154	0.123355	0.128133	0.27534	0.121419	0.319261	0.032492
126	strawberry	male	7.01472	7.61051	13.9978	9.16629	17.0151	1.47753	56.2819	0.124635	0.135221	0.248708	0.162864	0.302319	0.0262524
127	strawberry	male	0.429435	1.10898	5.28594	4.7592	8.75897	2.09546	22.438	0.0191388	0.0494242	0.23558	0.212105	0.390364	0.0933888
128	strawberry	male	8.8164	8.50077	15.1966	8.04651	16.2781	2.41759	59.256	0.148785	0.143458	0.256457	0.135792	0.274709	0.0407991
129	strawberry	male	1.35468	1.58843	8.18833	4.30956	9.24236	3.01174	27.6951	0.0489141	0.0573543	0.29566	0.155607	0.333718	0.108746
130	strawberry	male	0.664164	1.14746	7.33123	4.51376	8.44835	3.5395	25.6445	0.0258989	0.0447448	0.28588	0.176013	0.329442	0.138022
131	strawberry	male	3.02625	4.09764	8.19356	6.40872	12.9574	0.966862	35.6504	0.0848868	0.11494	0.229831	0.179765	0.363457	0.0271206
132	strawberry	male	0.522131	1.21675	6.44973	4.58363	8.59455	2.83453	24.2013	0.0215745	0.0502761	0.266503	0.189396	0.355128	0.117123
133	strawberry	male	2.37848	2.66192	7.52121	4.97955	10.6866	1.63894	29.8667	0.0796367	0.0891266	0.251826	0.166726	0.35781	0.0548752
134	strawberry	male	0.270031	0.709542	2.97211	3.31246	6.01748	0.714573	13.9962	0.0192932	0.0506954	0.212351	0.236669	0.429937	0.0510548
135	strawberry	male	0.247075	0.651436	2.90381	3.88249	7.30467	0.672092	15.6616	0.0157759	0.0415946	0.18541	0.247899	0.466407	0.0429134
136	strawberry	male	0.203601	0.812428	2.5548	2.62055	5.6069	0.66725	12.4655	0.0163331	0.065174	0.204949	0.210224	0.449792	0.0535276
137	strawberry	male	1.39822	1.61571	5.21909	4.09056	6.86708	0.714595	19.9052	0.0702437	0.0811698	0.262197	0.205502	0.344988	0.0358998
138	strawberry	male	1.05373	1.50035	5.33315	3.87361	7.32593	1.01353	20.1003	0.0524237	0.0746433	0.265327	0.192714	0.364469	0.0504234
139	strawberry	male	3.23396	2.77107	7.58272	4.82833	8.64258	1.04558	28.1043	0.11507	0.0985998	0.269807	0.171801	0.307519	0.0372036
140	strawberry	male	1.21737	2.50904	6.13588	4.52617	10.1583	1.2328	25.7795	0.0472223	0.0973269	0.238013	0.175572	0.394044	0.0478209
141	strawberry	male	2.01111	2.48849	6.01048	3.55714	7.3905	0.9086	22.3663	0.0899167	0.11126	0.268729	0.15904	0.33043	0.0406236
142	strawberry	male	0.538777	1.37245	4.08123	5.04867	8.01073	1.02736	20.0792	0.0268326	0.0683518	0.203256	0.251438	0.398956	0.0511651
143	strawberry	male	0.399224	1.26438	7.17751	3.70589	7.61294	4.53784	24.6978	0.0161644	0.051194	0.290613	0.15005	0.308244	0.183735
144	strawberry	male	1.11013	1.58865	5.14025	3.0665	6.56121	0.964607	18.4314	0.0602307	0.0861929	0.278886	0.166374	0.355981	0.0523351
145	strawberry	male	2.64474	1.60443	7.8391	4.1282	8.72241	1.33298	26.2719	0.100668	0.0610703	0.298384	0.157134	0.332006	0.0507379
146	strawberry	male	3.06327	2.35521	8.22392	5.67063	13.5025	1.71219	34.5277	0.0887191	0.0682123	0.238183	0.164234	0.391063	0.0495888
147	strawberry	male	0.174234	0.766915	2.12587	1.40786	2.82869	0.806936	8.1105	0.0214825	0.0945582	0.262113	0.173585	0.348768	0.0994927
148	strawberry	male	2.7228	3.20104	8.20354	5.16793	14.1543	1.48318	34.9328	0.0779439	0.0916341	0.234838	0.147939	0.405187	0.0424582
149	strawberry	male	2.27196	2.83097	9.07844	5.05371	13.7224	1.92177	34.8792	0.0651379	0.0811649	0.260282	0.144892	0.393425	0.0550979
150	strawberry	male	1.78052	2.66633	6.76253	4.52058	11.2045	1.13469	28.0692	0.0634331	0.0949916	0.240924	0.161051	0.399175	0.0404247
101	strawberry	female	0.893794	2.97935	5.59847	6.07766	10.507	0.872306	26.9286	0.0331912	0.110639	0.2079	0.225695	0.390181	0.0323933
102	strawberry	female	4.58375	4.91316	13.0332	8.03873	17.0011	2.93704	50.507	0.0907547	0.0972769	0.258048	0.159161	0.336608	0.0581512
103	strawberry	female	0.357329	1.43067	3.23697	5.11128	10.3282	0.806791	21.2713	0.0167987	0.0672582	0.152176	0.24029	0.485548	0.0379287
104	strawberry	female	4.81162	5.39777	12.7697	8.99091	20.8595	1.82526	54.6547	0.0880367	0.0987612	0.233643	0.164504	0.381659	0.0333963
105	strawberry	female	0.964517	2.91881	5.33057	7.45752	12.5352	1.07013	30.2767	0.0318567	0.0964044	0.176062	0.246312	0.41402	0.0353449
106	strawberry	female	1.92536	2.75647	6.98954	6.44206	14.1993	1.04368	33.3564	0.057721	0.082637	0.209541	0.193128	0.425684	0.0312887
107	strawberry	female	0.577694	1.85231	4.39935	6.71595	10.3785	1.01747	24.9413	0.0231622	0.0742669	0.176388	0.26927	0.416117	0.0407948
108	strawberry	female	6.71262	6.56592	13.2574	5.79119	13.3526	1.05847	46.7382	0.143622	0.140483	0.283653	0.123907	0.285689	0.0226468
109	strawberry	female	1.13917	2.50122	6.18956	6.84268	12.8396	1.64926	31.1615	0.036557	0.0802666	0.198629	0.219588	0.412033	0.0529264
110	strawberry	female	1.04416	1.8841	5.55983	4.19484	9.66284	0.861689	23.2075	0.0449925	0.081185	0.239571	0.180754	0.416368	0.0371298
111	strawberry	female	1.88646	2.49005	9.70522	6.73456	13.1303	3.24524	37.1918	0.0507224	0.0669514	0.26095	0.181076	0.353043	0.0872568
112	strawberry	female	1.58867	2.12772	5.65685	4.36284	8.6271	0.782109	23.1453	0.0686389	0.0919289	0.244406	0.188498	0.372737	0.0337913
113	strawberry	female	0.979929	1.98615	4.92177	5.24396	12.3957	0.925025	26.4525	0.0370448	0.0750836	0.18606	0.19824	0.468602	0.0349692
114	strawberry	female	4.10406	5.08188	10.2136	9.73029	19.2462	1.41763	49.7936	0.0824215	0.102059	0.205118	0.195412	0.386519	0.0284701
115	strawberry	female	2.19406	3.47875	10.3551	8.23053	12.8717	3.0183	40.1485	0.0546486	0.0866471	0.25792	0.205002	0.320603	0.0751785
116	strawberry	female	0.426839	1.59694	3.68695	4.09267	8.6673	0.765337	19.236	0.0221896	0.083018	0.191669	0.21276	0.450576	0.0397866
117	strawberry	female	3.71105	4.89894	12.5297	10.7246	19.0975	2.29722	53.2589	0.0696794	0.0919834	0.23526	0.201367	0.358578	0.043133
118	strawberry	female	7.57868	7.9743	14.7722	8.2145	19.0118	2.16041	59.7119	0.126921	0.133546	0.247391	0.137569	0.318393	0.0361805
119	strawberry	female	1.95635	2.20618	6.49049	5.05561	10.1248	0.888139	26.7216	0.0732122	0.0825618	0.242893	0.189196	0.378901	0.0332367
121	strawberry	female	1.97305	2.74335	7.45346	6.74557	16.2561	1.10296	36.2745	0.0543922	0.0756274	0.205474	0.185959	0.448142	0.030406
122	strawberry	female	3.42714	3.30985	9.37278	4.55218	9.89061	0.812179	31.3647	0.109267	0.105528	0.298832	0.145137	0.315342	0.0258947
124	strawberry	female	2.58084	2.72639	7.3593	4.69446	10.7947	0.950981	29.1067	0.0886682	0.0936687	0.252839	0.161285	0.370867	0.0326723
125	strawberry	female	1.87461	2.90217	6.16594	7.20872	12.1697	1.07411	31.3952	0.05971	0.0924398	0.196397	0.229612	0.387629	0.0342125
